# Supplementary material for: Effects of Gene–Lifestyle Interaction on Obesity Among Students
Source: Genes (Basel). 2024 Nov 24;15(12):1506. doi: 10.3390/genes15121506 (PMC11675936; doi:10.3390/genes15121506)
Supplement: Supplementary file 1 [file genes-15-01506-s001.zip]

Archive with 1 entries (1 files):
- genes-3320706-supplementary.pdf
